# Supplementary material for: Comprehensive metabolic characterization of pediatric ependymomas
Source: Life Metab. 2026 Apr 20;5(4):loag010. doi: 10.1093/lifemeta/loag010 (PMC13228137; doi:10.1093/lifemeta/loag010)
Supplement: loag010_Supplementary_Data [file loag010_supplementary_data.zip]

Archive with 2 entries (2 files):
- Supplementary_figures.pdf
- Supplementary_data_0415-tu-Clear.docx
